# Supplementary material for: Solving Chemical Absorption Equilibria using Free Energy and Quantum Chemistry Calculations: Methodology, Limitations, and New Open-Source Software
Source: J Chem Theory Comput. 2023 Apr 20;19(9):2616–29. doi: 10.1021/acs.jctc.3c00144 (PMC10173452; doi:10.1021/acs.jctc.3c00144)
Supplement: Supplementary file 1 — ct3c00144_si_001.zip [file ct3c00144_si_001.zip]

Archive with 21 entries (15 files):
- LICENSE
- README.md
- dist/
- dist/caspy_reactionequilibria-0.1.6-py3-none-any.whl
- dist/caspy_reactionequilibria-0.1.6.tar.gz
- pyproject.toml
- src/
- src/CASpy_ReactionEquilibria/
- src/CASpy_ReactionEquilibria/__init__.py
- src/CASpy_ReactionEquilibria/__pycache__/
- src/CASpy_ReactionEquilibria/__pycache__/__init__.cpython-39.pyc
- src/CASpy_ReactionEquilibria/__pycache__/caspy.cpython-39.pyc
- src/CASpy_ReactionEquilibria/caspy.py
- src/tests/
- src/tests/__init__.py
- src/tests/__pycache__/
- src/tests/__pycache__/__init__.cpython-39.pyc
- src/tests/__pycache__/test_caspy.cpython-39-pytest-7.1.2.pyc
- src/tests/basic_test_A_B.txt
- src/tests/basic_test_A_B_lnK.txt
- src/tests/test_caspy.py
