# Supplementary material for: Solving Chemical Absorption Equilibria using Free Energy and Quantum Chemistry Calculations: Methodology, Limitations, and New Open-Source Software
Source: J Chem Theory Comput. 2023 Apr 20;19(9):2616–29. doi: 10.1021/acs.jctc.3c00144 (PMC10173452; doi:10.1021/acs.jctc.3c00144)
Supplement: Supplementary file 1 — ct3c00144_si_001.zip [file ct3c00144_si_001.zip › pyproject.toml]

[build-system]
requires = ["hatchling"]
build-backend = "hatchling.build"

[project]
name = "CASpy_ReactionEquilibria"
version = "0.1.6"
authors = [
  { name="H. Mert Polat", email="h.m.polat@tudelft.nl" },
]
description = "CASpy package to solve reaction equilibria"
readme = "README.md"
requires-python = ">=3.7"
classifiers = [
    "Programming Language :: Python :: 3",
    "License :: OSI Approved :: MIT License",
    "Operating System :: OS Independent",
]

[project.urls]
"Homepage" = "https://github.com/omoultosEthTuDelft/CASpy"
