# Supplementary material for: Solving Chemical Absorption Equilibria using Free Energy and Quantum Chemistry Calculations: Methodology, Limitations, and New Open-Source Software
Source: J Chem Theory Comput. 2023 Apr 20;19(9):2616–29. doi: 10.1021/acs.jctc.3c00144 (PMC10173452; doi:10.1021/acs.jctc.3c00144)
Supplement: Supplementary file 1 — ct3c00144_si_001.zip [file ct3c00144_si_001.zip › src/CASpy_ReactionEquilibria/caspy.py]

"""Provides functions to be used in CASpy"""
# Developed by H. Mert Polat, Frederick de Meyer, Celine Houriez,
# Othonas A. Moultos and Thijs J. H. Vlugt
# Delft,2022
# Please cite: H.M. Polat, F. de Meyer, C. Houriez, O.A. Moultos and T.J.H. Vlugt, 2023,
# Solving Chemical Reaction Equilibrium Using Free Energy and Quantum Chemistry Calculations:
# Modeling and Limitations,
# Journal of Chemical Theory and Computation.

# The functions.py file is a module that contains some functions required
# by the solver
# These functions are: read_input, compute_mole_fractions, sum_number_of_moles,
# sum_stoichiometric_coeffs, calc_k0, calc_speciation, objective_function, and write_output.
# read_input(): reads the input data from the input file
# The input file should be in the same folder with the solver
# compute_mole_fractions(): computes the molefractions of the species given a
# list of concentrations.
# sum_number_of_moles(): computes the sum of concentrations of the species given
# a list of concentrations.
# sum_stoichiometric_coeffs(): it computes the sum of the stoichiometric coeffs of
# solutes in a reaction.
# calc_k0(): Computes the desired equilibrium constants of the reactions.
# calc_speciation(): Computes speciation of the system given the input data.
# objective_function(): Computes the values in the objective function.
# The objective function is a list of:
# [(ln(K_act)-ln(K_des))/ln(K_des) for all reactions in the system,
# (sum(N_initial_amounts)-sum(N_actual_amounts))/sum(N_initial_amounts)
# for all balances in the system,
# net_charge/total_amount_of_charges for charge neutrality
# write_output(): constructs a string to output. This is used by calc_speciation() to output data.

import numpy as np
from scipy.optimize import least_squares

def main(input_file):
    # Define constants
    kB, NA = 1.38064852e-23, 6.022140857e23
    R = kB * NA
    # The default volume is 1 dm3 (=1e-3 m3), this can be changed
    # But concentrations should be adjusted accordingly.
    V = 1e-3  # Volume in m3 (default=1e-3 m3)

    # The function read_input(name_of_the_input_file) reads the input data
    # The input file should be in the same folder with the solver
    (
        T,
        Nspecies,
        x0,
        names,
        charges,
        mu_0,
        mu_ex,
        gas_names,
        muex_gas,
        cgas,
        Nreactions,
        stoichiometry,
        Nbalances,
        balances,
        lnK,
        compute_Kdes,
        solvent_index,
        pure_density,
        Ngas_species,
        impose_Ptotal,
        Ptotal,
        gas_composition,
    ) = read_input(input_file)

    # Compute initial amounts for balances
    # Gases are treated differently since the concentration of gas species
    # change in our calculations
    if impose_Ptotal:
        init_amounts = np.zeros((Nbalances + Ngas_species, len(Ptotal)))
    else:
        init_amounts = np.zeros((Nbalances, len(cgas[0, :])))

    gas_indices = []
    for i in gas_names:
        gas_indices.append(names.index(i))

    if impose_Ptotal:
        for i in range(Nbalances):
            for j in range(len(Ptotal)):
                for k in range(len(balances[i])):
                    init_amounts[i][j] = init_amounts[i][j] + x0[balances[i][k]]
        for i in range(Nbalances, Nbalances + Ngas_species):
            for j in range(len(Ptotal)):
                init_amounts[i][j] = (
                    (Ptotal[j] * gas_composition[i - Nbalances])
                    * V
                    * np.exp(-muex_gas[i - Nbalances] / (R * T))
                    / (R * T)
                )

    else:
        for i in range(Nbalances):
            for j in range(len(cgas[0, :])):
                for k in range(len(balances[i])):
                    if balances[i][k] in gas_indices:
                        ind = gas_names.index(names[balances[i][k]])
                        init_amounts[i][j] = init_amounts[i][j] + cgas[ind, j]
                    else:
                        init_amounts[i][j] = init_amounts[i][j] + x0[balances[i][k]]

    # The function calc_K0 computes the desired equilibrium constants of the reactions in the system
    K0 = calc_k0(
        T,
        lnK,
        x0,
        pure_density,
        stoichiometry,
        Nreactions,
        mu_0,
        mu_ex,
        V,
        solvent_index,
        compute_Kdes,
    )  # compute desired equilibrium constants
    lnK0 = np.log(K0)
    # The function calc_speciation computes the speciation as a function of gas concentration
    if impose_Ptotal:
        spec = calc_speciation_impose_ptotal(
            T,
            x0,
            K0,
            Nbalances,
            balances,
            init_amounts,
            Nreactions,
            stoichiometry,
            cgas,
            gas_indices,
            gas_names,
            charges,
            solvent_index,
            compute_Kdes,
            lnK,
            pure_density,
            mu_0,
            mu_ex,
            V,
            names,
            Ptotal,
        )
    else:
        spec = calc_speciation(
            T,
            x0,
            K0,
            Nbalances,
            balances,
            init_amounts,
            Nreactions,
            stoichiometry,
            cgas,
            gas_names,
            charges,
            solvent_index,
            compute_Kdes,
            lnK,
            pure_density,
            mu_0,
            mu_ex,
            V,
            names,
        )

    # This part prints the computed gas pressure as a function of gas loading
    # if impose_Ptotal:
    #     print("SPECIATION")
    #     print("Ptotal", Ptotal / 1000, "/ [kPa]")
    #     for i in range(len(spec[:, 0])):
    #         print(names[i], spec[i, :], "/ [mol/dm3]")
    # else:
    #     print("ISOTHERM")
    #     for i in range(len(gas_names)):
    #         print("C_%s / [mol/dm3], P_%s / [kPa]" % (gas_names[i], gas_names[i]))
    #         for j in range(len(cgas[i, :])):
    #             p_gas = (
    #                 (spec[names.index(gas_names[i]), j] * T * R)
    #                 / (np.exp(-muex_gas[i] / (R * T)) / 1000)
    #                 / 1000
    #             )  # Compute gas partial pressure
    #             print("%.2e %.5e" % (cgas[i, j] / init_amounts[1, j], p_gas))


def read_input(file_name):
    """Reads the input file"""
    input_file = open(file_name, 'r', encoding='UTF-8')
    input_data = input_file.readlines()
    input_file.close()

    # Define Avogadro's constant
    NA = 6.022140857e23

    # Read input
    # the main for loop goes through all the lines in the input file.
    # In each line, we look for the string in the if statements.
    # If the string is in the line, we convert to integer of float if necessary and save the value
    for line in input_data:
        if "Temperature" in line:
            index = input_data.index(line)
            T = float(input_data[index + 1])  # Temperature
        if "Number of Species" in line:
            index = input_data.index(line)
            Nspecies = int(input_data[index + 1])  # Number of species
        if "C0" in line:
            index = input_data.index(line)
            x0 = np.zeros(Nspecies)  # The initial guess in mol/dm3
            for i in range(Nspecies):
                if float(input_data[index + 1].split()[i]) <= 0:
                    x0[i] = 1e-10
                else:
                    x0[i] = float(input_data[index + 1].split()[i])
        if "Names of species" in line:
            index = input_data.index(line)
            names = []  # Names of the species
            for i in range(Nspecies):
                names.append(input_data[index + 1].split()[i])
        if "Charges" in line:
            index = input_data.index(line)
            # Net charges of the species, follows the indices in the the list of names
            charges = np.zeros(Nspecies)
            for i in range(Nspecies):
                charges[i] = int(input_data[index + 1].split()[i])
        if "mu^0 species" in line:
            index = input_data.index(line)
            # The ideal gas standard chemical potentials of the species in J/mol
            mu_0 = np.zeros(Nspecies)
            for i in range(Nspecies):
                # convert kJ/mol to J/mol and save the value
                mu_0[i] = float(input_data[index + 1].split()[i]) * 1e3
        if "mu^ex species" in line:
            index = input_data.index(line)
            # The excess chemical potentials of the species in J/mol
            mu_ex = np.zeros(Nspecies)
            for i in range(Nspecies):
                # convert kJ/mol to J/mol and save the value
                mu_ex[i] = float(input_data[index + 1].split()[i]) * 1e3
        if "Impose Ptotal and gas composition?" in line:
            index = input_data.index(line)
            true_answers = ["true", "t"]
            impose_ptotal= input_data[index + 1].split()[0].lower() in true_answers
            # if input_data[index + 1].split()[0].lower() in true_answers:
            #     impose_ptotal = True
            # else:
            #     impose_ptotal = False
        if "Ptotal / [kPa]" in line:
            index = input_data.index(line)
            Ptotal = np.zeros(len(input_data[index + 1].split()))
            for i in range(len(input_data[index + 1].split())):
                Ptotal[i] = float(input_data[index + 1].split()[i]) * 1e3
        if "Gas phase species" in line:
            index = input_data.index(line)
            Ngas = len(
                input_data[index + 1].split()
            )  # Number of species in the gas phase
            gas_names = []  # Names of the species in the gas phase
            for i in range(Ngas):
                gas_names.append(input_data[index + 1].split()[i])
        if "Gas phase composition" in line:
            index = input_data.index(line)
            gas_composition = np.zeros(Ngas)
            for i in range(Ngas):
                gas_composition[i] = float(input_data[index + 1].split()[i])
            # Normalize gas phase composition so the total mole fraction is 1.
            sum_gas_molefraction = sum(gas_composition)
            gas_composition = np.divide(gas_composition, sum_gas_molefraction)
        if "mu^ex gases" in line:
            index = input_data.index(line)
            # The excess chemical potentials of the gas species in solvent at T in J/mol.
            muex_gas = np.zeros(Ngas)
            for i in range(Ngas):
                muex_gas[i] = (
                    float(input_data[index + 1].split()[i]) * 1e3
                )  # convert kJ/mol to J/mol
        if "Ctotal,gas" in line:
            index = input_data.index(line)
            # The concentrations of the gas species. This is a list.
            cgas = np.zeros((Ngas, len(input_data[index + 1].split())))
            # The main loop of the solver uses this list.
            # This means the speciation is computed as a function of
            # the concentration of the gas species in the solution.
            for i in range(Ngas):
                for j in range(len(cgas[i, :])):
                    cgas[i, j] = float(input_data[index + i + 1].split()[j])
        if "Number of Reactions" in line:
            index = input_data.index(line)
            Nreactions = int(input_data[index + 1])  # Number of reactions
        if "Stoichiometry" in line:
            index = input_data.index(line)
            stoichiometry = np.zeros(
                (Nreactions, Nspecies)
            )  # The matrix that contains the stoichiometry.
            for i in range(Nreactions):
                for j in range(Nspecies):
                    stoichiometry[i, j] = int(input_data[index + 1 + i].split()[j])
        if "Number of mass balance" in line:
            index = input_data.index(line)
            Nbalances = int(
                input_data[index + 1]
            )  # Number of mass balances in the system
        if "Balances" in line:
            index = input_data.index(line)
            # This list contains lists of the species included in each balance equation.
            balances = [
                []
            ] * Nbalances
            for i in range(Nbalances):
                balances[i] = []
                for j in range(len(input_data[index + 1 + i].split())):
                    balances[i].append(int(input_data[index + 1 + i].split()[j]) - 1)
        if "ln(K)" in line:
            index = input_data.index(line)
            lnK = np.zeros(
                Nreactions
            )  # this is list contains the ln(K) of each reaction.
            compute_Kdes = np.full(
                Nreactions, False
            )  
            # Create a list of booleans for all reactions (compute_Kdes)
            # If the boolean is True, then compute Kdes for that reaction using
            # the derived expression (in calc_k0())
            # for the molefraction-based equilibrium constants
            # compute_K_des[i] is true if the input is:
            key = "QMMC"
            for i in range(Nreactions):
                if input_data[index + 1].split()[i] == key:
                    lnK[i] = int(0.0)
                    compute_Kdes[i] = True
                else:
                    lnK[i] = float(input_data[index + 1].split()[i])
        if "Name of the solvent" in line:
            index = input_data.index(line)
            solvent_index = names.index(input_data[index + 1].split("\n")[0])
        if "Pure Density" in line:
            index = input_data.index(line)
            pure_density = (
                float(input_data[index + 1]) * NA / 1e27
            )  # convert from mol/dm3 to molecules per cubic angstrom
    return (
        T,
        Nspecies,
        x0,
        names,
        charges,
        mu_0,
        mu_ex,
        gas_names,
        muex_gas,
        cgas,
        Nreactions,
        stoichiometry,
        Nbalances,
        balances,
        lnK,
        compute_Kdes,
        solvent_index,
        pure_density,
        Ngas,
        impose_ptotal,
        Ptotal,
        gas_composition,
    )


def compute_mole_fractions(x):
    """Computes mole fractions give a list of concentrations"""
    mole_fractions = np.divide(x, np.sum(x))
    return mole_fractions


def compute_mole_fractions_impose_ptotal(x, Ngas, Nbalances, init_amounts, i):
    """Computes mole fractions give a list of concentrations and the initial
    concentrations of gas species"""
    for j in range(Ngas):
        x = np.append(x, init_amounts[Nbalances + j, i])
    mole_fractions = np.divide(x, np.sum(x))
    return mole_fractions


def sum_number_of_moles(x):
    """Sum up the concentrations in a list"""
    return sum(x)


def sum_stoichiometric_coeffs(stoichiometry, reaction_index, solvent_index):
    """Sum up the stoichiometric coefficients of a reaction excluding the
    stoichiometric coefficient of the solvent"""
    # prepare a list of indices without the solvent index
    list_indices = list(range(len(stoichiometry[reaction_index])))
    list_indices.remove(solvent_index)
    sum_of_coeffs = 0
    for i in list_indices:
        sum_of_coeffs = (
            sum_of_coeffs + stoichiometry[reaction_index][i]
        )  # sum the stoichiometric coefficients of the solutes
    return sum_of_coeffs


def calc_k0(
    T,
    lnK,
    x0,
    pure_density,
    stoichiometry,
    Nreactions,
    mu_0,
    mu_ex,
    V,
    index_solvent,
    compute_Kdes,
):
    """Compute the molefraction-based equilibrium constants of the reactions"""
    # Define constants
    kB, NA = 1.38064852e-23, 6.022140857e23
    R = NA * kB
    K0 = np.zeros(
        Nreactions
    )  # This list contains the desired equilibrium constant of each reaction.
    V = V * 1e30  # Convert volume from m3 to A3
    for i in range(Nreactions):
        # If compute_Kdes[i] is False for the reaction, then
        # K0[i] is computed from the inputted ln(K)
        if not compute_Kdes[i]:
            K0[i] = np.exp(lnK[i])
        # If compute_Kdes[i] is True for the reaction, then
        # K0[i] is computed using the expression we derived for
        # the molefraction-based equilibrium constants
        else:
            sum_mu = 0
            for j in range(len(x0)):
                sum_mu = sum_mu + (stoichiometry[i][j] * (mu_0[j] + mu_ex[j])) / (R * T)
            solvent_term = stoichiometry[i][index_solvent] * np.log(pure_density)
            xs = compute_mole_fractions(x0)[index_solvent]
            sum_number_of_molecules = sum_number_of_moles(x0) * NA
            K0[i] = (
                np.exp(
                    -(sum_mu + solvent_term)
                    + (stoichiometry[i][index_solvent] * ((1 - xs) / xs))
                )
                * (xs ** stoichiometry[i][index_solvent])
                * (V / sum_number_of_molecules)
                ** sum_stoichiometric_coeffs(stoichiometry, i, index_solvent)
            )
    return K0


def calc_speciation(
    T,
    x0,
    K0,
    Nbalances,
    balances,
    init_amounts,
    Nreactions,
    stoichiometry,
    cgas,
    gas_names,
    charges,
    solvent_index,
    compute_Kdes,
    lnK,
    pure_density,
    mu_0,
    mu_ex,
    V,
    names,
):
    """Compute speciations"""
    spec = np.zeros(
        (len(x0), len(init_amounts[0, :]))
    )  # This list contains the speciation in mol/dm3 as a function of gas loading.
    output_file = open("caspy_output.log", "w", encoding='utf-8')  # Open the caspy_output.log file
    # Print a bunch of stuff before the calculations start
    output_file.write(
        write_output(
            2,
            None,
            None,
            None,
            None,
            None,
            None,
            None,
            names,
            Nreactions,
            Nbalances,
            None,
            solvent_index,
            pure_density,
            stoichiometry,
            balances,
            charges,
            T,
            V,
            False,
            None,
        )
    )
    # Numerical solution starts here
    for i in range(len(init_amounts[0, :])):
        residual = np.ones(2)
        solver_counter = 0
        diff_xs = 1
        K0_used = np.zeros(Nreactions)
        # if this is not the first data point computed,
        # use the solution from the previous data point point as the initial guess
        if i > 0:
            x0 = spec[:, i - 1]
        # Solver works until it finds a good solution
        # A good solution is found if max of abs(objective_function) < 1e-10 and
        # the difference between the old molefraction of the solvent and the new molefraction
        # of the solvent < 1e-3
        while max(abs(residual)) > 1e-10 or abs(diff_xs) > 1e-3:
            xs_old = compute_mole_fractions(x0)[
                solvent_index
            ]  # Compute the old molefraction of the solvent
            xScalingVec = x0
            x0 = np.divide(
                x0, xScalingVec
            )  # The initial guess is scaled to unity and the scaling factor is saved to memory.
            # paramVec = [K0's for all reactions,initial amounts of species for balances]
            paramVec = np.zeros(Nreactions + Nbalances)
            for j in range(Nreactions):  # Reactions
                paramVec[j] = K0[j]
                K0_used[j] = K0[j]
            for j in range(Nreactions, len(paramVec)):  # Balances
                n = j - Nreactions
                paramVec[j] = init_amounts[n, i]
            # the "solution" variable runs the solver and saves the results
            # bounds are between 0 and inf, so the concentrations are never negative.
            solution = least_squares(
                objective_function,
                x0,
                bounds=(0.0, np.inf),
                method="trf",
                ftol=1e-15,
                xtol=1e-15,
                gtol=1e-15,
                max_nfev=1000,
                verbose=0,
                args=(
                    paramVec,
                    xScalingVec,
                    Nreactions,
                    Nbalances,
                    stoichiometry,
                    balances,
                    charges,
                ),
            )
            residual = (
                solution.fun
            )  # the values of the objective function for this solution
            # Evaluate the solution
            x = solution.x  # The solution
            x = np.multiply(x, xScalingVec)  # Scale it back, using the scaling factor

            mole_fractions = compute_mole_fractions(x)  # Compute mole fractions
            xs_new = mole_fractions[
                solvent_index
            ]  # compute the new molefraction of the solvent
            # Evaluate the solution by computing actual K for the reactions
            F_act = np.ones(Nreactions)
            for j in range(Nreactions):
                for k in range(len(mole_fractions)):
                    F_act[j] = F_act[j] * (mole_fractions[k] ** stoichiometry[j][k])
                F_act[j] = np.log(F_act[j])
            # compute the difference between old solvent mole fraction
            # and new solvent mole fraction (tolerance=1e-3)
            diff_xs = (
                xs_old - xs_new
            )
            # compute K_des again for the new solution (because Xs changes)
            K0 = calc_k0(
                T,
                lnK,
                x,
                pure_density,
                stoichiometry,
                Nreactions,
                mu_0,
                mu_ex,
                V,
                solvent_index,
                compute_Kdes,
            )
            x0 = x
            # Count the trials before a good solution (sum(objective_function)=0)
            solver_counter = (
                solver_counter + 1
            )
        output_file.write(
            write_output(
                1,
                solver_counter,
                residual,
                x,
                K0_used,
                cgas,
                i,
                gas_names,
                names,
                Nreactions,
                Nbalances,
                F_act,
                None,
                None,
                None,
                None,
                None,
                None,
                None,
                False,
                None,
            )
        )  # write output for this data point
        # Store the speciation
        spec[:, i] = x  # save the speciation
    output_file.close()  # close the output file after all calculations are done.
    return spec


def calc_speciation_impose_ptotal(
    T,
    x0,
    K0,
    Nbalances,
    balances,
    init_amounts,
    Nreactions,
    stoichiometry,
    cgas,
    gas_indices,
    gas_names,
    charges,
    solvent_index,
    compute_Kdes,
    lnK,
    pure_density,
    mu_0,
    mu_ex,
    V,
    names,
    Ptotal,
):
    """Compute speciations when Ptotal is imposed"""
    N_gasspecies = len(gas_indices)
    solvent_name = names[solvent_index]
    names_copy = names.copy()
    charges_copy = charges.copy()
    for i in reversed(gas_indices):
        x0 = np.delete(x0, i)
        names.pop(i)
        charges = np.delete(charges, i)
    for i in range(N_gasspecies):
        names.append(gas_names[i])
    for i in gas_indices:
        charges = np.append(charges, charges_copy[i])
    for i in range(Nbalances):
        for j in range(len(balances[i])):
            balances[i][j] = names.index(names_copy[balances[i][j]])
    for i in range(Nreactions):
        gas_stoic_coeffs = []
        new_stoichiometry = stoichiometry[i]
        new_stoichiometry = np.delete(new_stoichiometry, gas_indices)
        for j in gas_indices:
            gas_stoic_coeffs.append(stoichiometry[i][j])
        new_stoichiometry = np.append(new_stoichiometry, gas_stoic_coeffs)
        stoichiometry[i] = new_stoichiometry
    solvent_index = names.index(solvent_name)
    spec = np.zeros(
        (len(x0) + 2, len(init_amounts[0, :]))
    )  # This list contains the speciation in mol/dm3 as a function of gas loading.
    output_file = open("caspy_output.log", "w", encoding='utf-8')  # Open the caspy_output.log file
    # Print a bunch of stuff before the calculations start
    output_file.write(
        write_output(
            2,
            None,
            None,
            None,
            None,
            None,
            None,
            None,
            names,
            Nreactions,
            Nbalances,
            None,
            solvent_index,
            pure_density,
            stoichiometry,
            balances,
            charges,
            T,
            V,
            True,
            None,
        )
    )
    # Numerical solution starts here
    for i in range(len(init_amounts[0, :])):
        residual = np.ones(2)
        solver_counter = 0
        K0_used = np.zeros(Nreactions)
        # if this is not the first data point computed,
        # use the solution from the previous data point point as the initial guess
        if i > 0:
            x0 = spec[:, i - 1]
            for j in reversed(gas_indices):
                x0 = np.delete(x0, j)
        # Solver works until it finds a good solution
        # A good solution is found if max of abs(objective_function) < 1e-10 and
        # the difference between the old molefraction of the solvent and the new molefraction
        # of the solvent < 1e-3
        while max(abs(residual)) > 1e-10:
            if solver_counter > 0:
                for j in reversed(gas_indices):
                    x0 = np.delete(x0, j)
            xScalingVec = x0
            x0 = np.divide(
                x0, xScalingVec
            )  # The initial guess is scaled to unity and the scaling factor is saved to memory.
            # paramVec = [K0's for all reactions,initial amounts of species for balances]
            paramVec = np.zeros(Nreactions + Nbalances + N_gasspecies)
            for j in range(Nreactions):  # Reactions
                paramVec[j] = K0[j]
                K0_used[j] = K0[j]
            for j in range(Nreactions, len(paramVec)):  # Balances
                n = j - Nreactions
                paramVec[j] = init_amounts[n, i]
            # the "solution" variable runs the solver and saves the results
            # bounds are between 0 and inf, so the concentrations are always positive.
            solution = least_squares(
                objective_function_imposePtotal,
                x0,
                bounds=(0.0, np.inf),
                method="trf",
                ftol=1e-15,
                xtol=1e-15,
                gtol=1e-15,
                max_nfev=1000,
                verbose=0,
                args=(
                    paramVec,
                    xScalingVec,
                    Nreactions,
                    Nbalances,
                    stoichiometry,
                    balances,
                    charges,
                    N_gasspecies,
                    init_amounts,
                    i,
                ),
            )
            residual = (
                solution.fun
            )  # the values of the objective function for this solution
            # Evaluate the solution
            x = solution.x  # The solution
            x = np.multiply(x, xScalingVec)  # Scale it back, using the scaling factor
            for j in range(len(gas_indices)):
                x = np.append(x, init_amounts[Nbalances + j, i])
            mole_fractions = compute_mole_fractions(x)  # Compute mole fractions
            # Evaluate the solution by computing actual K for the reactions
            F_act = np.ones(Nreactions)
            for j in range(Nreactions):
                for k in range(len(mole_fractions)):
                    F_act[j] = F_act[j] * (mole_fractions[k] ** stoichiometry[j][k])
                F_act[j] = np.log(F_act[j])

            # compute K_des again for the new solution (because Xs changes)
            K0 = calc_k0(
                T,
                lnK,
                x,
                pure_density,
                stoichiometry,
                Nreactions,
                mu_0,
                mu_ex,
                V,
                solvent_index,
                compute_Kdes,
            )
            x0 = x
            solver_counter = (
                solver_counter + 1
            )  # Count the trials before a good solution (sum(objective_function)=0)
        output_file.write(
            write_output(
                1,
                solver_counter,
                residual,
                x,
                K0_used,
                cgas,
                i,
                gas_names,
                names,
                Nreactions,
                Nbalances,
                F_act,
                None,
                None,
                None,
                None,
                None,
                None,
                None,
                True,
                Ptotal[i],
            )
        )  # write output for this data point
        # Store the speciation
        spec[:, i] = x  # save the speciation
    output_file.close()  # close the output file after all calculations are done.
    return spec


def objective_function(
    x, paramVec, xScalingVec, Nreactions, Nbalances, stoichiometry, balances, charges
):
    """Compute the residuals in the objective function"""
    # Initialize variables
    F_act = np.ones(Nreactions)
    F = np.ones(
        Nreactions + Nbalances + 1
    )  # The list that contains the values of the objective function
    # Scale back the speciation array
    x = np.multiply(x, xScalingVec)
    mole_fractions = compute_mole_fractions(
        x
    )  # For molefraction-based equilibrium constants
    for i in range(
        Nreactions
    ):  # Compute actual equilibrium constants for each reaction
        for j in range(len(x)):
            F_act[i] = F_act[i] * (mole_fractions[j] ** stoichiometry[i][j])
        F_act[i] = np.log(F_act[i])
    actual_amounts = np.zeros(
        Nbalances
    )  # compute actual amount of species for each mass balance equation
    for i in range(Nbalances):
        for j in balances[i]:
            actual_amounts[i] = actual_amounts[i] + x[j]
    # Reaction balances
    # Check if any of the lnK values are 0
    if any(Kdes==1 for Kdes in paramVec[0:Nreactions]):
        for i in range(Nreactions):
            F[i] = np.log(paramVec[i]) - F_act[i]
    else:
        for i in range(Nreactions):
            F[i] = (np.log(paramVec[i]) - F_act[i]) / np.log(paramVec[i])
    # Mass balances
    for i in range(Nreactions, Nreactions + Nbalances):
        F[i] = (paramVec[i] - actual_amounts[i - Nreactions]) / paramVec[i]
    # Charge balance if there are molecules with net charge in the system
    if all(q==0 for q in charges):
        F[-1] = 0.0
    else:
        tot_charges = 0
        net_charge = 0
        for i in range(len(x)):
            tot_charges = tot_charges + x[i]*abs(charges[i])
            net_charge = net_charge + x[i]*charges[i]
        F[-1] = net_charge/tot_charges # charge neutrality
    return F


def objective_function_imposePtotal(
    x,
    paramVec,
    xScalingVec,
    Nreactions,
    Nbalances,
    stoichiometry,
    balances,
    charges,
    Ngas,
    init_amounts,
    data_point,
):
    """Compute the residuals in the objective function when Ptotal is imposed"""
    # Initialize variables
    F_act = np.ones(Nreactions)
    F = np.ones(
        Nreactions + Nbalances + 1
    )  # The list that contains the values of the objective function
    # Scale back the speciation array
    x = np.multiply(x, xScalingVec)
    mole_fractions = compute_mole_fractions_impose_ptotal(
        x, Ngas, Nbalances, init_amounts, data_point
    )  # For molefraction-based equilibrium constants
    for i in range(Ngas):
        x = np.append(x, init_amounts[Nbalances + i, data_point])
    for i in range(
        Nreactions
    ):  # Compute actual equilibrium constants for each reaction
        for j in range(len(mole_fractions)):
            F_act[i] = F_act[i] * (mole_fractions[j] ** stoichiometry[i][j])
        F_act[i] = np.log(F_act[i])
    actual_amounts = np.zeros(
        Nbalances
    )  # compute actual amount of species for each mass balance equation
    for i in range(Nbalances):
        for j in balances[i]:
            actual_amounts[i] = actual_amounts[i] + x[j]
    # Reaction balances
    # Check if any of the lnK values are 0
    if any(Kdes==1 for Kdes in paramVec[0:Nreactions]):
        for i in range(Nreactions):
            F[i] = np.log(paramVec[i]) - F_act[i]
    else:
        for i in range(Nreactions):
            F[i] = (np.log(paramVec[i]) - F_act[i]) / np.log(paramVec[i])
    # Mass balances
    for i in range(Nreactions, Nreactions + Nbalances):
        F[i] = (paramVec[i] - actual_amounts[i - Nreactions]) / paramVec[i]
    # Charge balance if there are molecules with net charge in the system
    if all(q==0 for q in charges):
        F[-1] = 0.0
    else:
        tot_charges = 0
        net_charge = 0
        for i in range(len(x)):
            tot_charges = tot_charges + x[i]*abs(charges[i])
            net_charge = net_charge + x[i]*charges[i]
        F[-1] = net_charge/tot_charges # charge neutrality
    return F


def write_output(
    choice,
    solver_counter,
    residual,
    x,
    K0_used,
    cgas,
    i,
    gas_names,
    names,
    Nreactions,
    Nbalances,
    F_act,
    solvent_index,
    pure_density,
    stoichiometry,
    balances,
    charges,
    T,
    V,
    impose_ptotal,
    Ptotal,
):
    """Prepare a string to print as output"""
    # prepare a string to print to caspy_output.log file. a seperate function is used for this
    # to ensure the function calc_speciation() does not look cluttered and only composed for
    # the numerical solution
    if choice == 1:  # choice = 1 to print solution after every data point
        mole_fractions = compute_mole_fractions(x)
        string_to_print = (
            """----------------Solution %d----------------\n"""
            % (i + 1)
        )
        if impose_ptotal:
            string_to_print = string_to_print + "Ptotal = %.3e kPa \n" % Ptotal
        else:
            for j in range(len(gas_names)):
                string_to_print = string_to_print + "C_%s = %.3e mol/dm3 \n" % (
                    gas_names[j],
                    cgas[j, i],
                )
        string_to_print = (
            string_to_print
            +"SOLUTION FOUND SUCCESSFULLY! [%d] iterations \n" % solver_counter
            +"Maximum residual in the objective function = [%.3e]\n" % max(abs(residual))
            + "Names of the species: ["
        )
        for j in names:
            string_to_print = string_to_print + "%s " % j
        string_to_print = string_to_print + "] \n" + "Solution = ["
        for j in x:
            string_to_print = string_to_print + "%.3e " % j
        string_to_print = string_to_print + "] / [mol/dm3]\n" + "Mole fractions = ["
        for j in mole_fractions:
            string_to_print = string_to_print + "%.3e " % j
        string_to_print = string_to_print + "]\n" + "ln(K_des) = ["
        for j in np.log(K0_used):
            string_to_print = string_to_print + "%.3f " % j
        string_to_print = string_to_print + "]\n" + "ln(K_act) = ["
        for j in F_act:
            string_to_print = string_to_print + "%.3f " % j
        string_to_print = (
            string_to_print
            + "]\n"
            + "The values of mass balance equations and charge neutrality = ["
        )
        for j in range(Nreactions, Nreactions + Nbalances):
            string_to_print = string_to_print + "%.3e " % residual[j]
        string_to_print = string_to_print + "%.3e ]\n\n" % residual[-1]
    elif choice == 2:  # choice = 2 to print initial conditions
        NA = 6.022140857e23
        string_to_print = (
            "The chemical reaction equilibrium solver \n"
            + "Developed by H. Mert Polat, Frederick de Meyer, Celine Houriez, "
            + "Othonas A. Moultos and Thijs J. H. Vlugt \n"
            + "Please cite:  H.M. Polat, F. de Meyer, C. Houriez,"
            + " O.A. Moultos and T.J.H. Vlugt, 2023, \n"
            + "Solving Chemical Absorption Equilibria Using Free Energy and"
            + "Quantum Chemistry Calculations: Methodology, Limitations, "
            + "and New Open-Source Software,\n"
            + "Journal of Chemical Theory and Computation.\n\n"
            + "--------------------------------------------"
            + "Initial conditions--------------------------------------------\n"
            + "T = %.2f K, V = %.0e m3, Number of Species in liquid phase = %d\n\n"
            % (T, V, len(names))
            + "Solvent: %s, Pure Density of the Solvent = %.2f [mol/dm3]\n\n"
            % (names[solvent_index], pure_density * 1e27 / NA)
            + "Number of reactions = %d\nReaction stoichiometry:\n" % Nreactions
        )
        for x in range(Nreactions):
            string_to_print = string_to_print + "Reaction %d: " % (x + 1)
            negative_indices = []
            positive_indices = []
            for y in range(len(names)):
                if stoichiometry[x, y] < 0:
                    negative_indices.append(y)
                if stoichiometry[x, y] > 0:
                    positive_indices.append(y)
            for y in negative_indices:
                if y == negative_indices[-1]:
                    string_to_print = string_to_print + "%d %s " % (
                        abs(stoichiometry[x, y]),
                        names[y],
                    )
                else:
                    string_to_print = string_to_print + "%d %s + " % (
                        abs(stoichiometry[x, y]),
                        names[y],
                    )
            string_to_print = string_to_print + "<---> "
            for y in positive_indices:
                if y == positive_indices[-1]:
                    string_to_print = string_to_print + "%d %s " % (
                        stoichiometry[x, y],
                        names[y],
                    )
                else:
                    string_to_print = string_to_print + "%d %s + " % (
                        stoichiometry[x, y],
                        names[y],
                    )
            string_to_print = string_to_print + "\n"
        string_to_print = (
            string_to_print
            + "\nNumber of mass balance equations = %d\n" % Nbalances
            + "Species included in the mass balance equations:\n"
        )
        for i in range(Nbalances):
            string_to_print = string_to_print + "Equation %d: " % (i + 1)
            for y in range(len(balances[i])):
                string_to_print = string_to_print + "%s " % names[balances[i][y]]
            string_to_print = string_to_print + "\n"
        string_to_print = string_to_print + "\nThe net charges of the molecules: \n"
        for z in range(len(names)):
            string_to_print = string_to_print + "%s:%d " % (names[z], charges[z])
        string_to_print = (
            string_to_print
            + "\n--------------------------------------------"
            + "Initial conditions--------------------------------------------\n\n"
        )
    return string_to_print
